# Supplementary material for: Predicting Antibody Affinity Changes upon Mutation Based on Unbound Protein Structures
Source: Int J Mol Sci. 2025 Feb 5;26(3):1343. doi: 10.3390/ijms26031343 (PMC11818220; doi:10.3390/ijms26031343)
Supplement: Supplementary file 1 [file ijms-26-01343-s001.zip]

Archive with 1 entries (1 files):
- ijms-3441983-supplementary.pdf
